# Supplementary material for: Exogenous Selenoprotein V Induces Apoptosis in Murine Testicular Teratoma Cells via Mitochondrial Dysfunction and ROS Overproduction
Source: Biomolecules. 2025 Dec 12;15(12):1733. doi: 10.3390/biom15121733 (PMC12730894; doi:10.3390/biom15121733)
Supplement: Supplementary file 1 [file biomolecules-15-01733-s001.zip]

Archive with 1 entries (1 files):
- biomolecules-4008672-supplementary.pdf
